# Supplementary material for: Bioinformatics Combined With Biological Experiments to Identify the Pathogenetic Link of Type 2 Diabetes for Breast Cancer
Source: Cancer Med. 2025 Apr 9;14(7):e70759. doi: 10.1002/cam4.70759 (PMC11979791; doi:10.1002/cam4.70759)
Supplement: Supplementary file 1 — Figure S1. Modules whose GS values positively correlated with their respective MM values except blue module in T2DM. (A) Turquoise module. (B) Red module. (C) Green module. (D) Brown module. Figure S2. Modules whose GS values positively correlated with their respective MM values except turquoise module in BC. (A) Skyblue module. (B) Lightyellow module. (C) Darkred module. (D) Cyan module. Table S1. Genes within the five significative modules exhibiting |MM| ≥ 0.5 and |GS| ≥ 0.5 were designated as core genes of T2DM and subjected to further analysis. Table S2. Genes within the significative modules exhibiting |MM| ≥ 0.5 and |GS| ≥ 0.5 were designated as core module genes of BC and were selected for further analysis. Table S3. The expression of CCNB2, XRCC2, and CENPI was elevated in both T2DM and BRCA samples. [file CAM4-14-e70759-s001.zip › cam470759-sup-0004-Supplementary Table 1.xlsx]

## Sheet: Sheet1
Gene	Module	MM_R	MM_pvalue	GS_R	GS_pvalue
ALOXE3	turquoise	-0.604451	0.00019499	0.551956	0.000868368
CD4	turquoise	-0.613126	0.00014848	0.613788	0.000145379
CSNK1G2	turquoise	-0.54299	0.00109417	0.543056	0.00109234
DNAAF2	turquoise	0.828669	2.60668e-09	-0.515242	0.0021517
FABP3	turquoise	-0.516136	0.00210716	0.539685	0.00118957
GAD2	turquoise	0.563864	0.00063236	-0.533206	0.00139798
ILF2	turquoise	0.715639	2.85019e-06	-0.531017	0.00147527
LAIR2	turquoise	-0.535767	0.00131205	0.504137	0.00277697
MIOS	turquoise	0.643636	5.32628e-05	-0.518782	0.00198009
NPHP1	turquoise	-0.63185	8.01763e-05	0.633993	7.45226e-05
PLA2G6	turquoise	-0.732759	1.24311e-06	0.591111	0.000292044
TGDS	turquoise	0.73025	1.40928e-06	-0.547855	0.000965971
TSC2	turquoise	-0.537124	0.00126845	0.558011	0.000740134
WDR62	turquoise	-0.501579	0.00294157	0.529152	0.00154405
ZNF358	turquoise	-0.682966	1.19037e-05	0.647923	4.57048e-05
APC2	red	0.780441	8.50238e-08	0.61591	0.000135816
HAP1	red	0.61042	0.000161793	0.525966	0.00166807
KIAA1614	red	0.577711	0.000430649	0.582875	0.000371531
NFATC4	red	0.614052	0.000144156	0.601215	0.000215418
RUNX2	red	0.714128	3.05798e-06	0.635301	7.12514e-05
TBX2	red	0.759415	2.99197e-07	0.649261	4.35526e-05
CAMK1D	green	0.652151	3.92105e-05	0.647976	4.56188e-05
CENPI	green	0.697406	6.47586e-06	0.580329	0.000399707
CHAT	green	0.585282	0.000346514	0.580697	0.000395526
FBXL18	green	0.641979	5.64746e-05	0.520805	0.00188742
GPR1	green	0.52816	0.00158178	0.650186	4.2118e-05
PCDHGA3	green	0.521984	0.00183524	0.527468	0.00160858
ADAMTS13	brown	0.67023	1.98113e-05	0.624433	0.000102829
CA12	brown	0.690851	8.57379e-06	0.530786	0.00148364
ERBB2	brown	0.591084	0.000292277	0.538771	0.0012172
HGF	brown	0.695181	7.12894e-06	0.582592	0.000374566
SPAG4	brown	0.607398	0.000177907	0.519066	0.00196682
THY1	brown	0.67734	1.49531e-05	0.551619	0.000876047
ANGPTL7	blue	0.537004	0.00127225	0.532615	0.00141848
BCAM	blue	0.601112	0.000216099	0.503815	0.00279725
CCDC144A	blue	0.651703	3.98564e-05	0.537573	0.00125428
CCNB2	blue	0.67443	1.67932e-05	0.577364	0.000434911
DAB1	blue	0.665389	2.38922e-05	0.535201	0.00133063
EBF2	blue	0.637825	6.53011e-05	0.58193	0.000381769
EGFL7	blue	0.658312	3.12295e-05	0.503621	0.00280951
FOSL2	blue	0.62491	0.000101216	0.668382	2.12879e-05
HRH3	blue	0.737414	9.81304e-07	0.539441	0.00119692
HTR2A	blue	0.803858	1.76447e-08	0.555954	0.000781687
KCNH6	blue	0.705885	4.45494e-06	0.52426	0.00173797
LSM2	blue	-0.691716	8.2656e-06	-0.648765	4.43397e-05
NDUFA10	blue	-0.519765	0.0019346	-0.508244	0.0025295
NOX3	blue	0.599409	0.000227633	0.593198	0.000274475
NUDT7	blue	0.770707	1.54743e-07	0.566609	0.00058677
PIDD1	blue	0.679789	1.35482e-05	0.509398	0.00246347
PNMA2	blue	-0.646082	4.88233e-05	-0.724032	1.91206e-06
PPFIBP1	blue	0.526635	0.00164134	0.616065	0.000135141
RBMS2	blue	0.537602	0.00125338	0.592899	0.000276937
S100A14	blue	0.55614	0.000777856	0.65304	3.79554e-05
UGGT2	blue	-0.594187	0.000266483	-0.510607	0.00239594
XRCC2	blue	0.697756	6.37823e-06	0.508567	0.00251085
