# Supplementary material for: Bioinformatics Combined With Biological Experiments to Identify the Pathogenetic Link of Type 2 Diabetes for Breast Cancer
Source: Cancer Med. 2025 Apr 9;14(7):e70759. doi: 10.1002/cam4.70759 (PMC11979791; doi:10.1002/cam4.70759)
Supplement: Supplementary file 1 — Figure S1. Modules whose GS values positively correlated with their respective MM values except blue module in T2DM. (A) Turquoise module. (B) Red module. (C) Green module. (D) Brown module. Figure S2. Modules whose GS values positively correlated with their respective MM values except turquoise module in BC. (A) Skyblue module. (B) Lightyellow module. (C) Darkred module. (D) Cyan module. Table S1. Genes within the five significative modules exhibiting |MM| ≥ 0.5 and |GS| ≥ 0.5 were designated as core genes of T2DM and subjected to further analysis. Table S2. Genes within the significative modules exhibiting |MM| ≥ 0.5 and |GS| ≥ 0.5 were designated as core module genes of BC and were selected for further analysis. Table S3. The expression of CCNB2, XRCC2, and CENPI was elevated in both T2DM and BRCA samples. [file CAM4-14-e70759-s001.zip › cam470759-sup-0005-Supplementary Table 2.xlsx]

## Sheet: Sheet1
Gene	Module	MM_R	MM_pvalue	GS_R	GS_pvalue
AADAC	cyan	0.550889	1.32279e-97	-0.504053	1.80491e-79
ABCA10	cyan	0.777005	1.1044e-246	-0.619075	8.9521e-130
ABCA6	cyan	0.884915	0	-0.508222	5.68488e-81
ABCA8	cyan	0.856105	0	-0.525334	2.33218e-87
ABCA9	cyan	0.871977	0	-0.576306	1.02635e-108
ABCB5	cyan	0.758579	1.84127e-228	-0.609057	1.49494e-124
ABCD2	cyan	0.742215	1.3277e-213	-0.55125	9.34517e-98
ACACB	cyan	0.685444	9.24269e-170	-0.5908	1.68431e-115
ACADL	cyan	0.644939	3.56755e-144	-0.550799	1.44365e-97
ACSM5	cyan	0.756571	1.41706e-226	-0.577075	4.56731e-109
ACVR1C	cyan	0.732097	5.70939e-205	-0.628798	4.9957e-135
ADAM33	cyan	0.830384	3.80881234810124e-311	-0.507039	1.52434e-80
ADAMTS5	cyan	0.793732	8.28767e-265	-0.630445	6.171e-136
ADCYAP1R1	cyan	0.740228	7.07969e-212	-0.579482	3.57736e-110
ADH1A	cyan	0.793679	9.51999e-265	-0.622601	1.16936e-131
ADH1C	cyan	0.71696	9.15071e-193	-0.545513	2.24302e-95
ADRA1A	cyan	0.698639	5.02542e-179	-0.670137	1.29636e-159
ADRB2	cyan	0.735384	9.89892e-208	-0.571395	1.71383e-106
AGAP11	turquoise	-0.607136	1.4289e-123	-0.512846	1.16072e-82
AKAP12	cyan	0.872438	0	-0.518131	1.261e-84
AKR1C1	cyan	0.631828	1.05498e-136	-0.5177	1.82887e-84
ALDH1A1	cyan	0.776181	7.85567e-246	-0.517526	2.12466e-84
ALDH1A2	cyan	0.829418	8.75241114704732e-310	-0.553972	6.67694e-99
ALDH1L1	cyan	0.744718	8.40596e-216	-0.580467	1.2543e-110
AMOTL2	cyan	0.608692	2.29842e-124	-0.501436	1.54429e-78
ANGPT1	cyan	0.699335	1.57835e-179	-0.527656	2.97022e-88
ANGPT4	cyan	0.783017	5.19003e-253	-0.653804	1.94662e-149
ANGPTL1	cyan	0.85885	0	-0.564492	1.97529e-103
ANGPTL5	cyan	0.623253	5.21746e-132	-0.564965	1.22524e-103
ANGPTL7	lightyellow	0.600632	2.65654e-120	-0.644783	4.40143e-144
ANKRD29	cyan	0.621542	4.33041e-131	-0.512647	1.3736e-82
ANKRD53	cyan	0.733994	1.47351e-206	-0.557547	2.0132e-100
ANLN	turquoise	0.885484	0	0.581183	5.83883e-111
ANXA1	lightyellow	0.791467	2.94828e-262	-0.5594	3.22213e-101
AOC3	cyan	0.893675	0	-0.611595	7.39726e-126
APCDD1	cyan	0.639985	2.61858e-141	-0.52148	6.88947e-86
APOB	cyan	0.697813	1.97541e-178	-0.655918	1.01888e-150
AQP1	cyan	0.838095	2.56914135837448e-322	-0.540696	2.06209e-93
AQP7	cyan	0.7471	6.43019e-218	-0.578569	9.42767e-110
AQP7P1	cyan	0.765337	5.98081e-235	-0.662003	1.82606e-154
AQPEP	cyan	0.744965	5.07808e-216	-0.644438	6.99782e-144
ARHGAP20	cyan	0.8732	0	-0.615792	4.83423e-128
ASF1B	turquoise	0.855188	0	0.645477	1.73029e-144
ASPA	cyan	0.797136	1.05452e-268	-0.607964	5.40894e-124
ASPM	turquoise	0.872308	0	0.605944	5.74998e-123
ATOH8	cyan	0.797412	5.06759e-269	-0.592445	2.71996e-116
ATP1A2	cyan	0.693502	2.33187e-175	-0.574695	5.5535e-108
AURKA	turquoise	0.920708	0	0.572127	8.03801e-107
AURKB	turquoise	0.91798	0	0.560916	7.13672e-102
AVPR2	cyan	0.741802	3.04596e-213	-0.518209	1.17958e-84
B3GALT1	lightyellow	0.617035	1.07289e-128	-0.631645	1.33301e-136
BAI3	turquoise	-0.568633	2.93636e-105	-0.502151	8.60618e-79
BIRC5	turquoise	0.90755	0	0.587436	6.78802e-114
BMP3	cyan	0.549698	4.16001e-97	-0.509052	2.84099e-81
BMX	cyan	0.81878	2.40977e-295	-0.535581	2.31665e-91
BTNL9	cyan	0.753556	8.90116e-224	-0.621695	3.58317e-131
BUB1	turquoise	0.925012	0	0.61765	5.0835e-129
BUB1B	turquoise	0.9007	0	0.609725	6.79514e-125
C10orf108	cyan	0.617518	5.97132e-129	-0.505358	6.14626e-80
C10orf90	lightyellow	0.795216	1.69836e-266	-0.545517	2.23526e-95
C14orf139	cyan	0.813256	3.23287e-288	-0.578747	7.80418e-110
C14orf180	cyan	0.731632	1.39465e-204	-0.576531	8.09658e-109
C14orf49	cyan	0.762371	4.47941e-232	-0.507506	1.03301e-80
C16orf59	turquoise	0.734057	1.30408e-206	0.6129	1.55976e-126
C16orf75	turquoise	0.761254	5.27697e-231	0.566909	1.70626e-104
C17orf103	turquoise	-0.62173	3.43418e-131	-0.525912	1.39868e-87
C18orf34	cyan	0.772397	5.76802e-242	-0.582863	9.63842e-112
C1QTNF9	cyan	0.604162	4.56391e-122	-0.591601	6.93693e-116
C20orf194	cyan	0.722243	6.21905e-197	-0.519049	5.7015e-85
C21orf34	cyan	0.776061	1.04355e-245	-0.533106	2.20968e-90
C2orf40	lightyellow	0.647502	1.11913e-145	-0.528145	1.92116e-88
C2orf84	cyan	0.630622	4.92539e-136	-0.538009	2.48749e-92
C2orf88	lightyellow	0.804611	1.59138e-277	-0.547044	5.25296e-96
C3orf55	cyan	0.574745	5.27144e-108	-0.510673	7.27792e-82
C3orf64	lightyellow	0.76794	1.656e-237	-0.53088	1.65259e-89
C4orf49	turquoise	-0.564727	1.55854e-103	-0.541604	8.84393e-94
C6orf129	turquoise	0.666959	1.39333e-157	0.547403	3.73099e-96
C7orf41	turquoise	-0.613028	1.33909e-126	-0.589172	1.01318e-114
C7orf58	cyan	0.802491	5.52959e-275	-0.522377	3.14603e-86
C9orf125	cyan	0.793238	3.00736e-264	-0.539429	6.69179e-93
CA3	cyan	0.569651	1.03408e-105	-0.545034	3.52924e-95
CA4	cyan	0.743492	1.00966e-214	-0.712846	1.38334e-189
CABP1	cyan	0.580122	1.81121e-110	-0.501873	1.08063e-78
CACHD1	lightyellow	0.68893	3.68623e-172	-0.536853	7.21427e-92
CAPN11	cyan	0.651591	4.1666e-148	-0.572356	6.33883e-107
CASP12	cyan	0.640666	1.06494e-141	-0.545995	1.42153e-95
CAV1	cyan	0.911307	0	-0.665806	7.48531e-157
CAV2	cyan	0.83165	6.08747472375841e-313	-0.629904	1.22779e-135
CCDC3	cyan	0.795873	2.99966e-267	-0.538692	1.32465e-92
CCDC46	cyan	0.795999	2.15443e-267	-0.521055	9.98078e-86
CCDC64	cyan	-0.545331	2.66482e-95	0.613353	9.0765e-127
CCDC69	cyan	0.774657	2.8873e-244	-0.556505	5.61031e-100
CCL16	cyan	0.706935	4.09053e-185	-0.534335	7.22729e-91
CCNA2	turquoise	0.930952	0	0.542007	6.06765e-94
CCNB1	turquoise	0.896334	0	0.589053	1.15445e-114
CCNB2	turquoise	0.935681	0	0.605762	7.10929e-123
CCNE2	turquoise	0.799013	6.97757e-271	0.526585	7.70052e-88
CCNF	turquoise	0.729972	3.31097e-203	0.541755	7.68162e-94
CD300LG	cyan	0.809629	1.1566e-283	-0.626084	1.52622e-133
CD34	cyan	0.868485	0	-0.585427	6.04816e-113
CD36	cyan	0.738828	1.14204e-210	-0.558564	7.3738e-101
CDC14B	lightyellow	0.662576	8.0135e-155	-0.530513	2.30052e-89
CDC14C	lightyellow	0.560019	1.7424e-101	-0.508546	4.33687e-81
CDC20	turquoise	0.920537	0	0.57618	1.17168e-108
CDC25C	turquoise	0.858352	0	0.653859	1.80374e-149
CDC45	turquoise	0.90547	0	0.571931	9.84777e-107
CDCA2	turquoise	0.86728	0	0.501805	1.14153e-78
CDCA3	turquoise	0.909745	0	0.560416	1.17469e-101
CDCA5	turquoise	0.931899	0	0.572572	5.0655e-107
CDCA8	turquoise	0.944795	0	0.577188	4.056e-109
CDH20	cyan	0.601275	1.27227e-120	-0.565569	6.65137e-104
CDK1	turquoise	0.890629	0	0.614464	2.39219e-127
CDKN3	turquoise	0.869737	0	0.604232	4.20837e-122
CDO1	cyan	0.796738	3.04314e-268	-0.549013	8.02178e-97
CDT1	turquoise	0.829311	1.23689060707757e-309	0.506642	2.12104e-80
CENPA	turquoise	0.936746	0	0.531866	6.78986e-90
CENPE	turquoise	0.868483	0	0.512603	1.42618e-82
CENPF	turquoise	0.868773	0	0.59694	1.76713e-118
CENPM	turquoise	0.790949	1.1196e-261	0.605715	7.50577e-123
CEP55	turquoise	0.932662	0	0.610383	3.12003e-125
CES1	cyan	0.719074	2.02002e-194	-0.516755	4.12562e-84
CHL1	cyan	0.789989	1.31068e-260	-0.527594	3.13836e-88
CHRDL1	cyan	0.795256	1.52827e-266	-0.538342	1.83006e-92
CIDEA	cyan	0.726123	4.69012e-200	-0.521057	9.96296e-86
CIDEC	cyan	0.724639	7.44769e-199	-0.534027	9.56994e-91
CIT	turquoise	0.795813	3.52058e-267	0.508282	5.40961e-81
CKAP2L	turquoise	0.876118	0	0.583161	6.99674e-112
CKMT2	cyan	0.688888	3.94029e-172	-0.537706	3.29093e-92
CKS2	turquoise	0.843579	0	0.604844	2.06884e-122
CLCA4	lightyellow	0.706909	4.28001e-185	-0.554055	6.15808e-99
CLDN19	lightyellow	0.570967	2.66737e-106	-0.520846	1.19831e-85
CLDND2	cyan	0.505288	6.51394e-80	-0.543476	1.53223e-94
CLEC3B	cyan	0.715826	6.97296e-192	-0.601442	1.04973e-120
CLEC4G	cyan	0.639086	8.56539e-141	-0.551503	7.3201e-98
CNIH2	turquoise	0.711148	2.73286e-188	0.53086	1.68287e-89
CNN1	cyan	0.718303	8.14579e-194	-0.538885	1.10722e-92
COL25A1	cyan	0.667318	8.23473e-158	-0.570812	3.12824e-106
COL6A6	cyan	0.722058	8.74012e-197	-0.537052	6.00729e-92
CORO2B	cyan	0.889129	0	-0.542817	2.84297e-94
CRB3	darkred	0.897294	0	0.520905	1.13802e-85
CREB5	lightyellow	0.691088	1.15846e-173	-0.513438	7.0234e-83
CRHBP	cyan	0.77093	1.73601e-240	-0.610612	2.37857e-125
CRYAB	lightyellow	0.793394	2.00283e-264	-0.507356	1.17078e-80
CSRNP1	skyblue	0.840643	0	-0.510635	7.51561e-82
CXCL2	lightyellow	0.703754	9.372e-183	-0.564231	2.56949e-103
CXorf36	cyan	0.895765	0	-0.565718	5.71672e-104
CYP2U1	cyan	0.688704	5.28247e-172	-0.500655	2.91821e-78
CYYR1	cyan	0.723391	7.51652e-198	-0.53474	4.99434e-91
DACT2	lightyellow	0.657125	1.86917e-151	-0.556433	6.02296e-100
DCT	lightyellow	0.563347	6.25885e-103	-0.574654	5.795e-108
DEFB132	turquoise	-0.665998	5.66267e-157	-0.530005	3.63056e-89
DENND2A	cyan	0.645812	1.10147e-144	-0.551425	7.89345e-98
DEPDC1	turquoise	0.888452	0	0.532692	3.21579e-90
DEPDC1B	turquoise	0.891084	0	0.565621	6.30748e-104
DLGAP2	turquoise	-0.530759	1.84432e-89	-0.528799	1.07039e-88
DLGAP5	turquoise	0.904767	0	0.627688	2.03262e-134
DMD	lightyellow	0.847113	0	-0.598531	2.91562e-119
DMGDH	cyan	0.7671	1.11819e-236	-0.53659	9.18353e-92
DNAJB4	lightyellow	0.596059	4.76763e-118	-0.516802	3.96107e-84
DPP6	cyan	0.59522	1.22454e-117	-0.62284	8.69736e-132
DST	lightyellow	0.611104	1.32613e-125	-0.584294	2.06173e-112
DTL	turquoise	0.818803	2.24976e-295	0.61721	8.67785e-129
E2F1	turquoise	0.848469	0	0.513702	5.6114e-83
E2F7	turquoise	0.767802	2.26486e-237	0.500863	2.46281e-78
E2F8	turquoise	0.846304	0	0.524952	3.26819e-87
EBF1	cyan	0.920898	0	-0.615053	1.17843e-127
EBF3	cyan	0.865078	0	-0.565829	5.11061e-104
EDNRB	cyan	0.736741	6.97163e-209	-0.528599	1.27983e-88
EEPD1	cyan	0.626762	6.51944e-134	-0.530653	2.02892e-89
EFHA2	cyan	0.747463	3.04488e-218	-0.532266	4.73169e-90
EGFLAM	cyan	0.762298	5.26618e-232	-0.515929	8.38365e-84
EMCN	cyan	0.839186	0	-0.505949	3.76773e-80
EME1	turquoise	0.79184	1.12618e-262	0.504511	1.23765e-79
ENPP2	cyan	0.809229	3.62207e-283	-0.550627	1.70234e-97
EPAS1	cyan	0.799985	5.08397e-272	-0.539534	6.07417e-93
EPR1	turquoise	0.835224	4.28919137911911e-318	0.580436	1.2962e-110
ERCC6L	turquoise	0.865094	0	0.560425	1.16319e-101
ESCO2	turquoise	0.767177	9.38638e-237	0.564677	1.63794e-103
ESPL1	turquoise	0.873258	0	0.564267	2.47764e-103
EXO1	turquoise	0.916167	0	0.592872	1.69035e-116
EZH2	turquoise	0.873538	0	0.566408	2.8397e-104
F10	cyan	0.790928	1.18196e-261	-0.525017	3.08577e-87
F8	turquoise	-0.588198	2.94904e-114	-0.538546	1.51501e-92
FABP4	cyan	0.748836	1.77757e-219	-0.509017	2.92581e-81
FAM107A	cyan	0.693466	2.47148e-175	-0.52719	4.49697e-88
FAM111B	turquoise	0.795633	5.65627e-267	0.524117	6.82987e-87
FAM126A	lightyellow	0.845894	0	-0.515177	1.59483e-83
FAM13A	cyan	0.624268	1.47646e-132	-0.645067	3.00373e-144
FAM13C	cyan	0.814069	2.99244e-289	-0.522762	2.24614e-86
FAM162B	cyan	0.749087	1.05772e-219	-0.520951	1.09281e-85
FAM180B	cyan	0.700012	5.10506e-180	-0.574126	1.00596e-107
FAM196B	lightyellow	0.633996	6.49644e-138	-0.561374	4.5191e-102
FAM54A	turquoise	0.907668	0	0.52584	1.491e-87
FAM64A	turquoise	0.890781	0	0.539124	8.8767e-93
FAM70A	cyan	0.693311	3.18142e-175	-0.502471	6.62156e-79
FAM83D	turquoise	0.911426	0	0.544897	4.01706e-95
FANCI	turquoise	0.826253	2.19397e-305	0.519113	5.39674e-85
FERMT2	cyan	0.782425	2.22028e-252	-0.518155	1.23531e-84
FGF1	cyan	0.714103	1.49651e-190	-0.510299	9.97521e-82
FGF2	cyan	0.691461	6.3563e-174	-0.532873	2.72961e-90
FHL1	cyan	0.895103	0	-0.646209	6.45086e-145
FHL5	cyan	0.779517	2.64749e-249	-0.506001	3.60869e-80
FIGF	cyan	0.7618	1.5828e-231	-0.69692	8.64613e-178
FMO2	cyan	0.734913	2.47683e-207	-0.536431	1.06269e-91
FOSB	skyblue	0.877321	0	-0.501579	1.37413e-78
FOXM1	turquoise	0.938311	0	0.588285	2.68247e-114
FOXN3	cyan	0.765492	4.21871e-235	-0.535581	2.31569e-91
FOXO1	cyan	0.836049	2.66321145734266e-319	-0.550862	1.35804e-97
FREM1	cyan	0.828884	4.8987569324582e-309	-0.52014	2.21434e-85
FRMD1	cyan	0.619761	3.86601e-130	-0.594818	1.9237e-117
FXYD1	cyan	0.804268	4.12537e-277	-0.580506	1.2027e-110
FZD4	cyan	0.73898	8.45709e-211	-0.565839	5.05769e-104
G0S2	cyan	0.684333	5.29159e-169	-0.525702	1.68468e-87
GALNTL2	cyan	0.827996	8.50493e-308	-0.530648	2.03819e-89
GCOM1	cyan	0.598766	2.2302e-119	-0.537276	4.88855e-92
GDF10	cyan	0.795967	2.34046e-267	-0.561811	2.91895e-102
GFAP	lightyellow	0.563772	4.08285e-103	-0.507167	1.36972e-80
GGTA1	cyan	0.752944	3.25823e-223	-0.518827	6.91428e-85
GHR	cyan	0.582983	8.47012e-112	-0.528383	1.55317e-88
GIMAP8	cyan	0.813732	8.0353e-289	-0.523359	1.33019e-86
GINS1	turquoise	0.885893	0	0.550018	3.05986e-97
GIPC2	cyan	0.816792	9.44094e-293	-0.569826	8.63534e-106
GLYAT	cyan	0.751238	1.18483e-221	-0.679083	1.80975e-165
GNAI1	cyan	0.644696	4.94861e-144	-0.548082	1.95264e-96
GNAL	cyan	0.723846	3.23951e-198	-0.532842	2.80697e-90
GNG11	cyan	0.864065	0	-0.56436	2.25657e-103
GPAM	cyan	0.71646	2.24404e-192	-0.709481	5.00544e-187
GPBAR1	cyan	0.640992	6.91994e-142	-0.517455	2.25828e-84
GPD1	cyan	0.716397	2.5093e-192	-0.548289	1.6028e-96
GPIHBP1	cyan	0.784117	3.42864e-254	-0.571214	2.06601e-106
GPR109A	cyan	0.622624	1.13712e-131	-0.557938	1.36886e-100
GPR116	cyan	0.819545	2.37515e-296	-0.522477	2.8833e-86
GPR146	cyan	0.771627	3.45474e-241	-0.638574	1.67733e-140
GPR17	cyan	0.693227	3.64482e-175	-0.516719	4.25361e-84
GPRASP1	cyan	0.773781	2.26797e-243	-0.556826	4.09287e-100
GPRIN1	turquoise	0.673376	1.03914e-161	0.568278	4.22183e-105
GPX3	cyan	0.770167	1.00893e-239	-0.56088	7.39281e-102
GRIA4	lightyellow	0.55107	1.11182e-97	-0.520154	2.18758e-85
GSN	cyan	0.818056	2.13579e-294	-0.621752	3.34307e-131
GSTM5	cyan	0.715282	1.84109e-191	-0.524152	6.62203e-87
GTSE1	turquoise	0.905313	0	0.577765	2.20552e-109
GYG2	cyan	0.629749	1.49582e-135	-0.550903	1.30486e-97
GYPC	cyan	0.752979	3.02759e-223	-0.507266	1.26174e-80
GYS2	cyan	0.579203	4.80943e-110	-0.600326	3.76881e-120
H2AFZ	turquoise	0.818769	2.48931e-295	0.505094	7.64926e-80
HAS3	lightyellow	0.583564	4.53248e-112	-0.554032	6.29858e-99
HBA2	cyan	0.554425	4.29362e-99	-0.515557	1.15252e-83
HBB	cyan	0.629959	1.14444e-135	-0.549811	3.73323e-97
HEPACAM	cyan	0.769087	1.20642e-238	-0.643086	4.27385e-143
HEPN1	cyan	0.750007	1.55707e-220	-0.641432	3.8623e-142
HIF3A	cyan	0.645405	1.90658e-144	-0.615812	4.7178e-128
HJURP	turquoise	0.931623	0	0.628468	7.58536e-135
HLF	lightyellow	0.578986	6.06053e-110	-0.541051	1.48132e-93
HMMR	turquoise	0.852534	0	0.630886	3.51756e-136
HN1	turquoise	0.752312	1.23777e-222	0.513162	8.87552e-83
HOXA2	cyan	0.651341	5.88655e-148	-0.516442	5.39541e-84
HOXA4	cyan	0.733791	2.18182e-206	-0.560984	6.66659e-102
HOXA5	cyan	0.710913	4.11985e-188	-0.551901	4.98337e-98
HOXA6	cyan	0.648402	3.2942e-146	-0.520373	1.80812e-85
HPSE2	cyan	0.675562	3.86066e-163	-0.640061	2.36935e-141
HS3ST4	lightyellow	0.695164	1.54827e-176	-0.531647	8.27874e-90
HSD17B13	cyan	0.766487	4.47257e-236	-0.706764	5.48711e-185
HSPB2	cyan	0.747574	2.41873e-218	-0.545471	2.33548e-95
HSPB6	cyan	0.84323	0	-0.608717	2.23107e-124
HSPB7	cyan	0.786115	2.36751e-256	-0.605556	9.04063e-123
HTR2A	lightyellow	0.666311	3.58631e-157	-0.505008	8.20999e-80
IGFBP6	cyan	0.731467	1.91275e-204	-0.598715	2.36352e-119
IGSF10	cyan	0.798057	9.06071e-270	-0.551933	4.83225e-98
IL11RA	cyan	0.623858	2.45906e-132	-0.502175	8.4368e-79
IQGAP3	turquoise	0.867295	0	0.661498	3.76147e-154
ITGA7	cyan	0.778752	1.67695e-248	-0.570376	4.90484e-106
ITIH5	cyan	0.857794	0	-0.63226	6.05997e-137
ITM2A	cyan	0.799995	4.94144e-272	-0.516511	5.08515e-84
ITPRIPL1	lightyellow	0.754617	9.32483e-225	-0.551827	5.35361e-98
JAM2	cyan	0.899913	0	-0.517128	2.99385e-84
KANK1	lightyellow	0.630354	6.92912e-136	-0.536883	7.01928e-92
KCNAB1	cyan	0.619129	8.38235e-130	-0.517944	1.48187e-84
KCNB1	cyan	0.606391	3.41339e-123	-0.548698	1.0842e-96
KCNE1	lightyellow	0.587731	4.92002e-114	-0.534845	4.53731e-91
KCNIP2	cyan	0.740542	3.78948e-212	-0.628916	4.30265e-135
KCNJ16	lightyellow	0.673204	1.34522e-161	-0.586461	1.96554e-113
KIAA0101	turquoise	0.792739	1.10056e-263	0.672209	5.95766e-161
KIAA0408	cyan	0.658052	5.06039e-152	-0.600473	3.18566e-120
KIF11	turquoise	0.882676	0	0.571904	1.01239e-106
KIF14	turquoise	0.879004	0	0.57665	7.14422e-109
KIF15	turquoise	0.875009	0	0.535625	2.22382e-91
KIF18B	turquoise	0.906271	0	0.613437	8.20771e-127
KIF20A	turquoise	0.902273	0	0.630889	3.50193e-136
KIF22	turquoise	0.568138	4.86883e-105	0.510032	1.2487e-81
KIF23	turquoise	0.897578	0	0.574581	6.25424e-108
KIF2C	turquoise	0.940567	0	0.598551	2.8471e-119
KIF4A	turquoise	0.911948	0	0.684979	1.91986e-169
KIFC1	turquoise	0.911227	0	0.601094	1.5651e-120
KL	cyan	0.774514	4.04541e-244	-0.56258	1.35129e-102
KLB	cyan	0.654481	7.58607e-150	-0.621084	7.61611e-131
KLF15	cyan	0.5897	5.66713e-115	-0.555288	1.84966e-99
KLF4	cyan	0.656555	4.17069e-151	-0.527773	2.67642e-88
KLF9	turquoise	-0.631297	2.08072e-136	-0.521912	4.7254e-86
KLHL29	lightyellow	0.774187	8.73207e-244	-0.591901	4.97448e-116
KLHL31	cyan	0.557041	3.31162e-100	-0.590429	2.53692e-115
KLHL33	cyan	0.717677	2.52074e-193	-0.615354	8.1978e-128
KY	lightyellow	0.594865	1.82372e-117	-0.554629	3.52086e-99
LDB2	cyan	0.903767	0	-0.587317	7.73337e-114
LEP	cyan	0.739473	3.17941e-211	-0.592801	1.83042e-116
LEPR	cyan	0.811916	1.596e-286	-0.600842	2.09007e-120
LGALS12	cyan	0.681996	2.02354e-167	-0.522354	3.20969e-86
LGI4	cyan	0.777109	8.61372e-247	-0.535096	3.60718e-91
LHFP	cyan	0.934552	0	-0.558164	1.09529e-100
LIFR	turquoise	-0.615673	5.57651e-128	-0.574843	4.7568e-108
LIMS2	cyan	0.81926	5.63515e-296	-0.538304	1.8949e-92
LIPE	cyan	0.700202	3.71555e-180	-0.570504	4.29674e-106
LLGL2	darkred	0.761804	1.5683e-231	0.523193	1.5387e-86
LMNB1	turquoise	0.880882	0	0.572738	4.26539e-107
LMOD1	cyan	0.818378	8.09885e-295	-0.578966	6.18494e-110
LOC134466	cyan	0.752186	1.61544e-222	-0.511011	5.47594e-82
LOC145820	cyan	0.745344	2.34402e-216	-0.524782	3.79898e-87
LOC201651	cyan	0.5316	8.63794e-90	-0.527044	5.12241e-88
LOC257358	cyan	0.741254	9.13579e-213	-0.521465	6.98469e-86
LOC283392	cyan	0.766541	3.96559e-236	-0.651521	4.59038e-148
LOC286367	cyan	0.667058	1.2039e-157	-0.604801	2.17321e-122
LOC339524	cyan	0.805569	1.10726e-278	-0.500453	3.44101e-78
LOC55908	cyan	0.587808	4.51805e-114	-0.602775	2.26603e-121
LOC728264	cyan	0.775033	1.19026e-244	-0.603837	6.64596e-122
LOC90586	cyan	0.750383	7.10823e-221	-0.602462	3.25173e-121
LPL	cyan	0.779885	1.08677e-249	-0.615236	9.45252e-128
LRRC2	cyan	0.7516	5.54793e-222	-0.596093	4.58989e-118
LRRC3B	lightyellow	0.561189	5.4356e-102	-0.69156	5.41216e-174
LRRC70	cyan	0.814001	3.64965e-289	-0.537973	2.57144e-92
LRRN4CL	cyan	0.868757	0	-0.561582	3.67003e-102
LRRTM2	cyan	0.749545	4.07675e-220	-0.60328	1.26552e-121
LTBP4	cyan	0.708805	1.61896e-186	-0.505999	3.6146e-80
LYVE1	cyan	0.80122	1.78023e-273	-0.683701	1.42181e-168
MAB21L1	cyan	0.810302	1.67792e-284	-0.544195	7.78399e-95
MAMDC2	cyan	0.762019	9.75555e-232	-0.560981	6.68442e-102
MAOA	turquoise	-0.641901	2.07102e-142	-0.507244	1.28537e-80
MAP1LC3C	cyan	0.839836	0	-0.607771	6.78111e-124
MARCKSL1	turquoise	0.531625	8.44331e-90	0.506598	2.19874e-80
MASP1	cyan	0.750681	3.80675e-221	-0.599444	1.03134e-119
MATN2	cyan	0.66068	1.21218e-153	-0.530252	2.90903e-89
MCAM	cyan	0.723676	4.43905e-198	-0.529626	5.10538e-89
MELK	turquoise	0.930046	0	0.61514	1.06039e-127
MEOX2	cyan	0.828314	3.0647e-308	-0.517119	3.01692e-84
MESTIT1	cyan	0.65547	1.90748e-150	-0.690896	1.57906e-173
METTL7A	cyan	0.568463	3.49527e-105	-0.555595	1.36977e-99
MKI67	turquoise	0.880227	0	0.579387	3.95734e-110
MLF1IP	turquoise	0.774458	4.61913e-244	0.532078	5.60742e-90
MMD	cyan	0.621832	3.02781e-131	-0.5247	4.08488e-87
MME	cyan	0.758158	4.5902e-228	-0.573988	1.16114e-107
MMP27	cyan	0.713372	5.45663e-190	-0.551659	6.29288e-98
MMRN2	cyan	0.862783	0	-0.526627	7.41556e-88
MOCS1	cyan	0.668504	1.44392e-158	-0.561054	6.21809e-102
MRAP	cyan	0.731016	4.52815e-204	-0.580984	7.21898e-111
MRAS	lightyellow	0.801675	5.14972e-274	-0.546366	9.99918e-96
MYBL2	turquoise	0.919343	0	0.533608	1.40002e-90
MYCT1	cyan	0.859171	0	-0.531601	8.62865e-90
MYH1	cyan	0.639715	3.74077e-141	-0.609775	6.40478e-125
MYH11	cyan	0.774433	4.89628e-244	-0.538669	1.35234e-92
MYLK	cyan	0.729129	1.63929e-202	-0.520675	1.39021e-85
MYOC	cyan	0.724765	5.89876e-199	-0.716907	1.00635e-192
MYOM1	cyan	0.783402	2.00883e-253	-0.657764	7.59493e-152
NAALAD2	cyan	0.771554	4.09243e-241	-0.646992	2.2367e-145
NCAPG	turquoise	0.920811	0	0.591005	1.34314e-115
NCAPH	turquoise	0.92565	0	0.565456	7.45748e-104
NDC80	turquoise	0.91517	0	0.599985	5.56559e-120
NDRG2	lightyellow	0.695564	8.03975e-177	-0.538664	1.35933e-92
NEIL3	turquoise	0.883029	0	0.586267	2.42901e-113
NEK2	turquoise	0.859251	0	0.722699	2.69031e-197
NIPSNAP3B	cyan	0.721161	4.52465e-196	-0.603553	9.23489e-122
NKAPL	cyan	0.805009	5.27387e-278	-0.638809	1.232e-140
NMT2	lightyellow	0.729977	3.28086e-203	-0.544357	6.68156e-95
NMUR1	cyan	0.560691	8.92887e-102	-0.563241	6.95887e-103
NNAT	cyan	0.709502	4.82833e-187	-0.529964	3.76654e-89
NPHP3	cyan	0.569158	1.71473e-105	-0.501991	9.80745e-79
NPR1	cyan	0.850992	0	-0.632967	2.44449e-137
NR3C1	cyan	0.671769	1.14844e-160	-0.531084	1.37518e-89
NR3C2	turquoise	-0.525176	2.68367e-87	-0.530028	3.55747e-89
NRG2	lightyellow	0.760301	4.28152e-230	-0.502573	6.08872e-79
NRN1	cyan	0.74375	5.99619e-215	-0.517224	2.75656e-84
NTRK2	turquoise	-0.613275	9.96135e-127	-0.53432	7.32545e-91
NUF2	turquoise	0.891328	0	0.643634	2.05361e-143
NUP210	turquoise	0.509196	2.51842e-81	0.557874	1.45777e-100
NUSAP1	turquoise	0.88335	0	0.631304	2.062e-136
OIP5	turquoise	0.880284	0	0.58814	3.14342e-114
PAK3	lightyellow	0.766938	1.61308e-236	-0.51904	5.74949e-85
PALM2-AKAP2	cyan	0.806832	3.21544e-280	-0.585374	6.4052e-113
PALMD	cyan	0.750482	5.77707e-221	-0.604251	4.11443e-122
PAMR1	cyan	0.767009	1.3741e-236	-0.643502	2.45042e-143
PAPPA2	cyan	0.664676	3.86529e-156	-0.615549	6.48139e-128
PAQR4	turquoise	0.580542	1.15764e-110	0.581291	5.20221e-111
PBK	turquoise	0.833431	1.70675797504831e-315	0.623923	2.26784e-132
PCDH9	cyan	0.645833	1.07117e-144	-0.529228	7.29424e-89
PCK1	cyan	0.678052	8.77e-165	-0.531576	8.82739e-90
PCOLCE2	cyan	0.663892	1.20294e-155	-0.521997	4.38753e-86
PDE1C	lightyellow	0.758923	8.7005e-229	-0.539244	7.94663e-93
PDE2A	cyan	0.870453	0	-0.628745	5.34014e-135
PDGFD	cyan	0.73096	5.03593e-204	-0.500593	3.06887e-78
PDK4	cyan	0.730902	5.63141e-204	-0.554666	3.39638e-99
PDZD2	cyan	0.687106	6.70189e-171	-0.512749	1.25977e-82
PEAR1	cyan	0.851946	0	-0.534608	5.63213e-91
PENK	cyan	0.646279	5.86817e-145	-0.500913	2.36524e-78
PER1	turquoise	-0.583364	5.62399e-112	-0.513664	5.79266e-83
PGA3	cyan	0.559563	2.74209e-101	-0.527981	2.22358e-88
PGM5	cyan	0.80105	2.82654e-273	-0.510995	5.55212e-82
PHYHIP	cyan	0.735988	3.04671e-208	-0.512753	1.25585e-82
PID1	cyan	0.744968	5.04797e-216	-0.514582	2.65158e-83
PKHD1L1	cyan	0.554837	2.87247e-99	-0.564929	1.27093e-103
PKMYT1	turquoise	0.823907	3.49624e-302	0.692374	1.45242e-174
PLAC9	cyan	0.79634	8.73944e-268	-0.503906	2.03679e-79
PLD5	lightyellow	0.521838	5.04062e-86	-0.509046	2.85496e-81
PLIN1	cyan	0.733305	5.58587e-206	-0.545259	2.85358e-95
PLIN4	cyan	0.697744	2.21575e-178	-0.543189	2.00638e-94
PLK1	turquoise	0.939927	0	0.612985	1.40893e-126
PLSCR4	cyan	0.816627	1.54241e-292	-0.549351	5.80443e-97
PLXNA4	cyan	0.742967	2.92059e-214	-0.50687	1.75463e-80
POC1A	turquoise	0.771582	3.82838e-241	0.602392	3.52386e-121
POLQ	turquoise	0.878616	0	0.512001	2.37488e-82
PPAP2A	cyan	0.812595	2.22362e-287	-0.548183	1.77364e-96
PPAP2B	cyan	0.826048	4.20033e-305	-0.598198	4.25453e-119
PPARG	cyan	0.758617	1.69341e-228	-0.590434	2.52235e-115
PPP1R12B	lightyellow	0.55595	9.67228e-100	-0.648333	3.61714e-146
PRC1	turquoise	0.886536	0	0.550853	1.36995e-97
PRCD	cyan	0.659964	3.36141e-153	-0.521881	4.85737e-86
PROS1	cyan	0.859327	0	-0.535921	1.696e-91
PRR19	cyan	-0.593802	5.99753e-117	0.571032	2.49429e-106
PRRG3	cyan	0.682334	1.19596e-167	-0.59783	6.45182e-119
PRRT4	cyan	0.601858	6.51603e-121	-0.504496	1.25317e-79
PTRF	cyan	0.845791	0	-0.513432	7.05426e-83
PTTG1	turquoise	0.887207	0	0.591748	5.8978e-116
PYCR1	turquoise	0.609445	9.46108e-125	0.629691	1.60957e-135
PYGM	cyan	0.741986	2.10324e-213	-0.617874	3.8717e-129
RAD51	turquoise	0.903388	0	0.565822	5.14484e-104
RAD54L	turquoise	0.905845	0	0.562601	1.32378e-102
RBMS3	cyan	0.848002	0	-0.512097	2.18849e-82
RBP4	cyan	0.714799	4.35116e-191	-0.544941	3.85133e-95
RDH5	cyan	0.72192	1.12564e-196	-0.612285	3.25122e-126
RECQL4	turquoise	0.756954	6.2075e-227	0.571675	1.28328e-106
RELN	cyan	0.746675	1.53827e-217	-0.535923	1.69373e-91
RERGL	cyan	0.709189	8.32522e-187	-0.528792	1.0768e-88
RHOXF1	cyan	0.50677	1.90573e-80	-0.530055	3.47333e-89
RNASEH2A	turquoise	0.738794	1.22255e-210	0.54662	7.85874e-96
RNF150	lightyellow	0.681092	8.20301e-167	-0.519521	3.78953e-85
RNF186	lightyellow	0.61523	9.52279e-128	-0.541401	1.06932e-93
ROBO4	cyan	0.839321	0	-0.52982	4.28703e-89
RRM2	turquoise	0.871911	0	0.610781	1.94536e-125
RSPO3	cyan	0.741064	1.33573e-212	-0.517225	2.75293e-84
RYR3	lightyellow	0.795037	2.71882e-266	-0.619342	6.45899e-130
S100B	cyan	0.605028	1.66959e-122	-0.501599	1.35173e-78
S1PR1	cyan	0.877441	0	-0.512903	1.10538e-82
SAMD5	lightyellow	0.705254	7.28908e-184	-0.536667	8.55503e-92
SCARA5	cyan	0.80011	3.62286e-272	-0.61262	2.17956e-126
SCN11A	cyan	0.711827	8.31108e-189	-0.510613	7.65489e-82
SCN2B	cyan	0.765766	2.27593e-235	-0.51525	1.49816e-83
SCN3A	cyan	0.745476	1.79216e-216	-0.568221	4.47495e-105
SCN4A	cyan	0.734651	4.12383e-207	-0.559699	2.39377e-101
SCN4B	cyan	0.807584	3.86408e-281	-0.560905	7.21455e-102
SCN9A	cyan	0.733999	1.45887e-206	-0.503217	3.58946e-79
SDPR	cyan	0.859127	0	-0.635365	1.10454e-138
SEMA3G	cyan	0.728212	9.27904e-202	-0.546848	6.32459e-96
SGK2	cyan	0.564547	1.86807e-103	-0.541663	8.3755e-94
SGOL1	turquoise	0.909574	0	0.5564	6.22258e-100
SH3BGRL2	turquoise	-0.517168	2.8931e-84	-0.521711	5.63307e-86
SH3D19	cyan	0.751073	1.67506e-221	-0.587387	7.15876e-114
SHCBP1	turquoise	0.869632	0	0.54317	2.04202e-94
SHE	cyan	0.871382	0	-0.534946	4.13799e-91
SIK2	cyan	0.671449	1.84896e-160	-0.634841	2.17857e-138
SKA1	turquoise	0.926551	0	0.560389	1.20603e-101
SKA3	turquoise	0.908279	0	0.585784	4.10587e-113
SLC16A7	cyan	0.730996	4.70807e-204	-0.536224	1.28519e-91
SLC17A7	cyan	0.778962	1.01113e-248	-0.597069	1.52685e-118
SLC19A3	cyan	0.723983	2.51365e-198	-0.545608	2.05106e-95
SLC2A4	cyan	0.669589	2.91752e-159	-0.635148	1.46486e-138
SLC7A10	cyan	0.675346	5.35179e-163	-0.557134	3.02236e-100
SMYD1	lightyellow	0.700208	3.67744e-180	-0.569301	1.48008e-105
SORBS1	cyan	0.761451	3.41893e-231	-0.619908	3.22921e-130
SPAG5	turquoise	0.865735	0	0.562993	8.9282e-103
SPC24	turquoise	0.784209	2.72638e-254	0.54192	6.58498e-94
SPC25	turquoise	0.863517	0	0.656667	3.56169e-151
SPHKAP	lightyellow	0.752859	3.90304e-223	-0.532536	3.70592e-90
SPRY2	lightyellow	0.752431	9.62606e-223	-0.60951	8.75625e-125
SRPX	cyan	0.846249	0	-0.530229	2.96856e-89
SSTR1	cyan	0.632494	4.49213e-137	-0.51918	5.09192e-85
ST6GALNAC3	cyan	0.721368	3.09814e-196	-0.515953	8.21289e-84
STAB2	cyan	0.676439	1.02341e-163	-0.579463	3.65169e-110
STK32A	cyan	0.546807	6.5798e-96	-0.500999	2.20538e-78
SVEP1	cyan	0.885988	0	-0.546255	1.11079e-95
SYN2	lightyellow	0.696669	1.30835e-177	-0.505685	4.6892e-80
SYNM	lightyellow	0.817929	3.13032e-294	-0.569348	1.41059e-105
SYNPO2	cyan	0.702489	7.97688e-182	-0.507743	8.48195e-81
TACC3	turquoise	0.827559	3.44458e-307	0.575135	3.50635e-108
TAL1	cyan	0.828189	4.5839e-308	-0.517091	3.09005e-84
TCEAL7	cyan	0.803118	9.86821e-276	-0.535724	2.03203e-91
TDRD10	cyan	0.702184	1.33217e-181	-0.503418	3.04386e-79
TGFBR2	cyan	0.913002	0	-0.570284	5.39361e-106
TGFBR3	turquoise	-0.565551	6.77302e-104	-0.505986	3.65496e-80
TIMP4	cyan	0.665712	8.58455e-157	-0.531622	8.46421e-90
TK1	turquoise	0.786711	5.31054e-257	0.614819	1.56211e-127
TLCD1	turquoise	0.546464	9.10887e-96	0.50005	4.77571e-78
TLN2	cyan	0.665857	6.9491e-157	-0.526489	8.38277e-88
TMC2	cyan	0.523711	9.75574e-87	-0.568094	5.0923e-105
TMEM100	cyan	0.784358	1.88422e-254	-0.533642	1.35825e-90
TMEM132C	cyan	0.817967	2.79316e-294	-0.564508	1.94403e-103
TMEM195	cyan	0.677043	4.08734e-164	-0.520418	1.73931e-85
TMEM22	cyan	0.774827	1.93332e-244	-0.53112	1.33216e-89
TMEM220	lightyellow	0.717969	1.48717e-193	-0.601211	1.36912e-120
TMEM37	cyan	0.714413	8.64107e-191	-0.533826	1.14894e-90
TNMD	cyan	0.743363	1.31127e-214	-0.611305	1.04407e-125
TNS1	cyan	0.896745	0	-0.663555	1.95548e-155
TNXB	cyan	0.839939	0	-0.610915	1.66045e-125
TOP2A	turquoise	0.828295	3.25583e-308	0.60284	2.10277e-121
TPO	cyan	0.730706	8.17607e-204	-0.545998	1.41725e-95
TPX2	turquoise	0.948055	0	0.622602	1.16858e-131
TRDN	cyan	0.558311	9.47136e-101	-0.567906	6.17149e-105
TRHDE	cyan	0.744986	4.86457e-216	-0.546948	5.75115e-96
TRIM59	turquoise	0.62454	1.05264e-132	0.537443	4.19079e-92
TROAP	turquoise	0.90248	0	0.62608	1.53358e-133
TRPM3	lightyellow	0.618037	3.17611e-129	-0.650283	2.51919e-147
TSHZ2	cyan	0.811273	1.02553e-285	-0.523747	9.45584e-87
TSLP	lightyellow	0.739871	1.44205e-211	-0.610014	4.82923e-125
TSPAN7	cyan	0.812899	9.18649e-288	-0.526354	9.45046e-88
TTC28	cyan	0.715226	2.03382e-191	-0.513522	6.53934e-83
TTK	turquoise	0.911179	0	0.523923	8.0998e-87
TUBA1C	turquoise	0.825869	7.38929e-305	0.521351	7.7132e-86
TUSC5	cyan	0.724867	4.87918e-199	-0.512281	1.87275e-82
TXNIP	cyan	0.690714	2.11662e-173	-0.557086	3.1694e-100
UBE2C	turquoise	0.922595	0	0.636711	1.9203e-139
UBE2S	turquoise	0.774872	1.74223e-244	0.528228	1.78396e-88
UBE2T	turquoise	0.893499	0	0.630674	4.60884e-136
UHRF1	turquoise	0.850521	0	0.665196	1.81852e-156
USP44	lightyellow	0.728906	2.50225e-202	-0.560603	9.74474e-102
VIP	cyan	0.578627	8.8644e-110	-0.502022	9.55937e-79
VIT	cyan	0.608859	1.88702e-124	-0.53462	5.5724e-91
VWF	cyan	0.847537	0	-0.501885	1.06971e-78
WDR62	turquoise	0.817064	4.18776e-293	0.627582	2.32193e-134
ZNF781	cyan	0.619595	4.73727e-130	-0.500106	4.56188e-78
ZWINT	turquoise	0.847835	0	0.611083	1.35961e-125
